# Supplementary material for: Tricuspid transcatheter edge-to-edge repair in a 72-year-old patient with a left ventricular assist device and prior mitral edge-to-edge repair: a case report
Source: Eur Heart J Case Rep. 2024 Feb 21;8(3):ytae074. doi: 10.1093/ehjcr/ytae074 (PMC11024804; doi:10.1093/ehjcr/ytae074)
Supplement: ytae074_Supplementary_Data [file ytae074_Supplementary_Data.zip]

Archive with 3 entries (3 files):
- Supplementary video 3_procedural_TOE_less_gap.mp4
- Supplementary video 1_TOE_4chamber_TR_screening.mp4
- Supplementary video 2_TOE_gastricview_TR_gap_screening.mp4
